# Supplementary material for: The M-current works in tandem with the persistent sodium current to set the speed of locomotion
Source: PLoS Biol. 2020 Nov 13;18(11):e3000738. doi: 10.1371/journal.pbio.3000738 (PMC7688130; doi:10.1371/journal.pbio.3000738)
Supplement: S1 Data — (XLSX) [file pbio.3000738.s011.xlsx]

## Sheet: Fig 1B
		Body speed			Body speed			Body speed			Body speed			Body speed
		Control (n=6 rats)	DMSO (n=6 rats)		Control (n=7 rats)	Retigabine (n=7 rats)		Control (n=6 rats)	Linopirdine (n=6 rats)		Control (n=7 rats)	ICA73 (n=7 rats)		Control (n=6 rats)	XE991 (n=6 rats)
		13.3271	14.954		8.42628	9.90428		20.1019	16.073		9.75291	10.844		12.5781	9.47261
		7.96844	7.69698		10.3635	7.57881		16.3156	5.75905		7.78469	10.8874		9.84132	9.18436
		6.34431	11.6546		6.93684	17.2257		11.985	10.1005		8.85817	10.4249		21.356	13.2961
		7.67383	5.99016		9.43915	16.7449		23.8146	11.6175		10.0714	11.914		12.4376	11.6331
		12.3548	14.1674		8.58995	15.4429		14.105	11.0575		7.05116	19.1442		12.5838	9.8278
		11.9524	12.5769		12.8939	17.6101		20.6501	10.8398		8.64343	9.26892		15.393	10.1745
					8.49519	13.8507					12.2157	13.2641
	Mean	9.937	11.17		9.306	14.05		17.83	10.91		9.197	12.25		14.03	10.6
	Std. Deviation	2.943	3.589		1.896	3.896		4.456	3.298		1.693	3.284		3.995	1.574
	Std. Error	1.201	1.465		0.7166	1.472		1.819	1.346		0.6401	1.241		1.631	0.6426
	Lower 95% CI of mean	6.848	7.407		7.553	10.45		13.15	7.447		7.631	9.212		9.839	8.946
	Upper 95% CI of mean	13.03	14.94		11.06	17.65		22.5	14.37		10.76	15.29		18.22	12.25
	Wilcoxon test (Control vs Treatment)
	P value	0.312			0.047			0.031			0.016			0.031

## Sheet: Fig 1C
		Swing duration			Swing duration			Swing duration			Swing duration			Swing duration
		Control (n=6 rats)	DMSO (n=6 rats)		Control (n=7 rats)	Retigabine (n=7 rats)		Control (n=6 rats)	Linopirdine (n=6 rats)		Control (n=7 rats)	ICA73 (n=7 rats)		Control (n=6 rats)	XE991 (n=6 rats)
		0.158969	0.147829		0.122092	0.14165		0.116597	0.111573		0.166983	0.177174		0.174594	0.231507
		0.15517	0.183718		0.159692	0.147296		0.126048	0.11415		0.147863	0.157042		0.141664	0.192824
		0.164284	0.121058		0.316926	0.12605		0.145387	0.141574		0.152006	0.19941		0.135756	0.126282
		0.155087	0.13229		0.146546	0.128284		0.115095	0.104089		0.237124	0.202805		0.193282	0.178467
		0.183331	0.162484		0.144215	0.185622		0.112023	0.124445		0.195342	0.155614		0.173059	0.184873
		0.138197	0.158758		0.124885	0.128768		0.105458	0.124297		0.208918	0.185325		0.148928	0.164738
					0.137277	0.337322					0.171676	0.181065
	Mean	0.1592	0.151		0.1645	0.1707		0.1201	0.12		0.1828	0.1798		0.1612	0.1798
	Std. Deviation	0.01471	0.02245		0.06843	0.0763		0.01408	0.01313		0.03249	0.01851		0.02249	0.03453
	Std. Error	0.006007	0.009164		0.02587	0.02884		0.00575	0.005361		0.01228	0.006996		0.009181	0.0141
	Lower 95% CI of mean	0.1437	0.1275		0.1012	0.1001		0.1053	0.1062		0.1528	0.1627		0.1376	0.1435
	Upper 95% CI of mean	0.1746	0.1746		0.2278	0.2413		0.1349	0.1338		0.2129	0.1969		0.1848	0.216
	Wilcoxon test (Control vs Treatment)
	P value	0.562			0.687			0.99			0.937			0.07
		Stance duration			Stance duration			Stance duration			Stance duration			Stance duration
		Control (n=6 rats)	DMSO (n=6 rats)		Control (n=7 rats)	Retigabine (n=7 rats)		Control (n=6 rats)	Linopirdine (n=6 rats)		Control (n=7 rats)	ICA73 (n=7 rats)		Control (n=6 rats)	XE991 (n=6 rats)
		0.313695	0.26931		0.430777	0.332596		0.249504	0.25826		0.367103	0.33491		0.337034	0.390504
		0.447413	0.517207		0.346619	0.44264		0.289537	0.461425		0.342521	0.272079		0.386184	0.391261
		0.663222	0.471751		0.44294	0.236791		0.316357	0.34735		0.342481	0.238784		0.30188	0.373243
		0.353772	0.726792		0.405468	0.256715		0.189144	0.28467		0.393542	0.305521		0.314669	0.317829
		0.527709	0.417567		0.514529	0.248979		0.31685	0.370632		0.477859	0.203325		0.321158	0.417129
		0.527747	0.503233		0.351526	0.233435		0.227765	0.32547		0.287915	0.338868		0.274744	0.291203
					0.387924	0.0484154					0.31007	0.244609
	Mean	0.4723	0.4843		0.4114	0.2571		0.2649	0.3413		0.3602	0.2769		0.3226	0.3635
	Std. Deviation	0.1284	0.149		0.05827	0.1188		0.05159	0.07167		0.06241	0.05157		0.03751	0.04855
	Std. Error	0.05241	0.06085		0.02202	0.04491		0.02106	0.02926		0.02359	0.01949		0.01531	0.01982
	Lower 95% CI of mean	0.3375	0.3279		0.3575	0.1472		0.2107	0.2661		0.3025	0.2292		0.2832	0.3126
	Upper 95% CI of mean	0.607	0.6407		0.4653	0.367		0.319	0.4165		0.4179	0.3246		0.362	0.4145
	Wilcoxon test (Control vs Treatment)
	P value	0.84			0.031			0.031			0.047			0.031

## Sheet: Fig 1E
		Body speed			Body speed			Body speed			Body speed
		Control (n=10 rats)	Saline (n=10 rats)		Control (n=5 rats)	DMSO (n=5 rats)		Control (n=6 rats)	XE991 (n=6 rats)		Control (n=8 rats)	ICA73 (n=8 rats)
		30.7569	17.6654		42.5978	35.2836		33.9579	30.4151		17.1847	30.8002
		44.7961	31.7749		49.1134	42.4266		31.1923	23.3949		26.8426	42.2389
		21.6433	39.3246		37.8192	43.9401		34.771	26.6699		37.8552	50.8325
		31.913	44.7063		30.2586	27.6261		36.6936	31.7958		45.618	44.4199
		40.4777	38.4254		40.9879	45.6879		34.9589	22.1845		35.6113	43.6891
		31.053	41.1268					36.6936	31.7958		28.9304	55.092
		26.6932	37.1259								24.8155	27.7963
		31.21	27.5033								39.1676	38.374
		28.2499	33.0039
		39.588	38.8192
	Mean	32.64	34.95		40.16	38.99		34.76	27.24		32	41.66
	Std. Deviation	7.005	7.834		6.898	7.484		2.106	3.863		9.191	9.239
	Std. Error	2.215	2.477		3.085	3.347		0.8596	1.577		3.249	3.267
	Lower 95% CI of mean	27.63	29.34		31.59	29.7		32.55	23.19		24.32	33.93
	Upper 95% CI of mean	37.65	40.55		48.72	48.29		36.97	31.3		39.69	49.38
	Wilcoxon test (Control vs Treatment)
	P value	0.69			0.625			0.031			0.039

## Sheet: Fig 1F
		Swing duration			Swing duration			Swing duration			Swing duration
		Control (n=10 rats)	Saline (n=10 rats)		Control (n=5 rats)	DMSO (n=5 rats)		Control (n=6 rats)	XE991 (n=6 rats)		Control (n=8 rats)	ICA73 (n=8 rats)
		0.133536	0.130633		0.118775	0.108578		0.194428	0.176112		0.211848	0.150594
		0.1426	0.157583		0.167872	0.152051		0.121869	0.126008		0.125182	0.125662
		0.167242	0.166197		0.16224	0.140195		0.153929	0.169176		0.154667	0.133952
		0.14769	0.114402		0.169698	0.177446		0.153843	0.15475		0.138945	0.139955
		0.18029	0.119246		0.159742	0.132289		0.191971	0.19365		0.158253	0.14061
		0.214621	0.143932					0.166607	0.153506		0.200123	0.157043
		0.156926	0.175967								0.208323	0.208849
		0.168923	0.18034								0.199393	0.172642
		0.218539	0.170728
		0.145602	0.162243
	Mean	0.1676	0.1521		0.1557	0.1421		0.1638	0.1622		0.1746	0.1537
	Std. Deviation	0.02934	0.02374		0.02102	0.02536		0.02718	0.02312		0.03416	0.02661
	Std. Error	0.009279	0.007508		0.009399	0.01134		0.0111	0.009438		0.01208	0.009409
	Lower 95% CI of mean	0.1466	0.1351		0.1296	0.1106		0.1352	0.1379		0.146	0.1314
	Upper 95% CI of mean	0.1886	0.1691		0.1818	0.1736		0.1923	0.1865		0.2032	0.1759
	Wilcoxon test (Control vs Treatment)
	P value	0.375			0.125			0.99			0.109
		Stance duration			Stance duration			Stance duration			Stance duration
		Control (n=10 rats)	Saline (n=10 rats)		Control (n=5 rats)	DMSO (n=5 rats)		Control (n=6 rats)	XE991 (n=6 rats)		Control (n=8 rats)	ICA73 (n=8 rats)
		0.228383	0.31535		0.194321	0.230363		0.314375	0.379959		0.446037	0.328978
		0.217311	0.326148		0.253368	0.242534		0.268188	0.37659		0.317203	0.149048
		0.351332	0.295992		0.278723	0.291207		0.21184	0.313807		0.264261	0.223476
		0.294537	0.194691		0.332188	0.352187		0.251804	0.347774		0.193525	0.216323
		0.193393	0.223434		0.23379	0.227137		0.282239	0.498789		0.290046	0.23442
		0.266819	0.212883					0.284004	0.327917		0.274841	0.185124
		0.284526	0.266654								0.440603	0.371906
		0.299781	0.341647								0.323632	0.33821
		0.287595	0.299773
		0.258754	0.278309
	Mean	0.2682	0.2755		0.2585	0.2687		0.2687	0.3741		0.3188	0.2559
	Std. Deviation	0.04608	0.05032		0.05147	0.05329		0.03471	0.06641		0.08658	0.08025
	Std. Error	0.01457	0.01591		0.02302	0.02383		0.01417	0.02711		0.03061	0.02837
	Lower 95% CI of mean	0.2353	0.2395		0.1946	0.2025		0.2323	0.3045		0.2464	0.1888
	Upper 95% CI of mean	0.3012	0.3115		0.3224	0.3349		0.3052	0.4438		0.3912	0.323
	Wilcoxon test (Control vs Treatment)
	P value	0.769			0.312			0.031			0.039

## Sheet: Fig 2
		Pan-Nav+ interneurons (%)			Fluorescence start			Fluorescence end
		Q2	Q3		Pan	Q2		Pan	Q2
		100	8.3		10.907	15.9429		39.339	39.339
		100	29.8		2.6125	6.07278		25.5782	30.2023
		100	9.4		0.0727007	8.59141		18.7374	23.1715
					0.0266838	5.02668		24.347	24.0883
					2.41672	13.2297		29.892	29.892
					0.104745	4.5735		18.8618	22.4411
					5.67734	15.0534		36.6748	36.6748
					5.12559	11.7569		24.3285	24.3285
					1.97607	9.06601		22.1488	25.7927
					4.9699	11.2656		28.364	29.6821
					0	7.9868		30.4329	33.5984
	Mean	100	15.83		3.081	9.87		27.15	29.02
	Std. Deviation	0	12.11		3.382	3.903		6.647	5.682
	Std. Error	0	6.991		1.02	1.177		2.004	1.713
	Lower 95% CI of mean	100	-14.24		0.8091	7.248		22.69	25.2
	Upper 95% CI of mean	100	45.91		5.353	12.49		31.62	32.84
	Mann-Whitney test (PAN vs Q2)
	P value				0.0006			0.55

## Sheet: Fig 3B
		Current amplitude
	V	-20	-25	-30	-35	-40	-45	-50	-55	-60	-65	-70	-75
	Control	39	49	50	42	25	19	13	6	0	0	0	0
		48	69	72	53	49	42	28	13	8	5	0	0
		44	40	31	24	21	7	12	6	1	3	0	0
		50	57	59	64	46	33	28	12	7	2	0	0
		36	44	34	27	20	18	11	8	7	5	0	0
		80	98	98	76.7	60	38.9	39	32	14	0	0	0
	ICA73	43	64	67	79	54	54	38	35	21	13	0	0
		57	65	76	57	51	42	31	16	12	0	0	0
		43	49	39	34	32	28	17	15	5	2	1	0
		59	90	75	70	61	51	37	36	21	15	2	4
		50	51	37	28	26	21	17	12	8	7	6	5
		92	104	104	90	69	64	58	43	24	14	6	0
Control	Mean	49.5	59.5	57.3333	47.7833	36.8333	26.3167	21.8333	12.8333	6.16667	2.5	0	0
	Std. Deviation	15.8461	21.4919	25.1529	20.7721	16.9873	13.7463	11.5138	9.84717	5.11534	2.25832	0	0
	Std. Error	6.46916	8.77401	10.2686	8.48019	6.93502	5.61192	4.70047	4.02009	2.08833	0.921954	0	0
	Lower 95% CI of mean	32.8705	36.9457	30.937	25.9843	19.0063	11.8908	9.75038	2.49937	0.79845	0.130041	0	0
	Upper 95% CI of mean	66.1295	82.0543	83.7296	69.5824	54.6604	40.7426	33.9163	23.1673	11.5349	4.86996	0	0
ICA73	Mean	57.3333	70.5	66.3333	59.6667	48.8333	43.3333	33	26.1667	15.1667	8.5	2.5	1.5
	Std. Deviation	18.272	21.9886	25.2798	24.7763	16.6783	16.3422	15.3753	13.3179	7.88458	6.47302	2.81069	2.34521
	Std. Error	7.45952	8.97682	10.3204	10.1149	6.8089	6.67166	6.27694	5.43701	3.21887	2.6426	1.14746	0.957427
	Lower 95% CI of mean	38.158	47.4243	39.8038	33.6655	31.3305	26.1833	16.8646	12.1904	6.8923	1.70698	-0.449642	-0.961145
	Upper 95% CI of mean	76.5086	93.5757	92.8628	85.6678	66.3362	60.4834	49.1354	40.143	23.441	15.293	5.44964	3.96114
		Current amplitude
	V	-20	-25	-30	-35	-40	-45	-50	-55	-60	-65	-70	-75
	Control	14	26	26	28	26	19	12	23	16	6	0	0
		25	34	34	28	2	12	0	0	0	0	0	0
		40	60	89	75	43	60	26	20	8	7	0	0
		56	43	40	35	31	28	36	19	13	3	0	0
		115	107	96	69	47	39	26	20	9	6	10	12
		56	71	70	56	45	47	46	36	29	22	11	10
	XE991	9	6	5	4	4	1	0	0	0	0	0	0
		2	4	3	1	0	0	0	0	0	0	0	0
		0	0	0	0	0	0	0	0	0	0	0	0
		13	25	13	19	18	10	5	1	4	6	9	6
		14	14	23	15	10	9	5	5	2	1	0	0
		11	38	6	6	2	0	4	14	1	7	2	6
Control	Mean	51	56.8333	59.1667	48.5	32.3333	34.1667	24.3333	19.6667	12.5	7.33333	3.5	3.66667
	Std. Deviation	35.5303	29.6339	29.8825	20.9833	17.0372	17.9713	16.4641	11.5355	9.73139	7.63326	5.43139	5.71548
	Std. Error	14.5052	12.098	12.1995	8.56641	6.95541	7.33674	6.72144	4.70933	3.97282	3.11627	2.21736	2.33333
	Lower 95% CI of mean	22.2286	32.7132	33.7679	29.8948	17.9013	17.5613	8.01813	6.25544	1.40875	-0.649895	-1.74594	-1.84984
	Upper 95% CI of mean	82.6285	83.0011	84.2321	65.5338	46.6701	48.4387	37.1247	28.6017	20.0198	13.2213	7.74594	8.13556
ICA73	Mean	8.16667	14.5	8.33333	7.5	5.66667	3.33333	2.33333	3.33333	1.16667	2.33333	1.83333	2
	Std. Deviation	5.84523	14.5293	8.38252	7.76531	7.0899	4.80278	2.58199	5.57375	1.60208	3.26599	3.60093	3.09839
	Std. Error	2.3863	5.93155	3.42215	3.17017	2.89444	1.96073	1.05409	2.27547	0.654047	1.33333	1.47007	1.26491
	Lower 95% CI of mean	2.03248	-0.747545	-0.463583	-0.64919	-1.77373	-1.70687	-0.376298	-2.51596	-0.514615	-1.09411	-1.94561	-1.25156
	Upper 95% CI of mean	14.3009	29.7475	17.1303	15.6492	13.1071	8.37354	5.04296	9.18262	2.84795	5.76078	5.61227	5.25156

## Sheet: Fig 3D
		Holding current			Holding current				Peak Amplitude			Peak Amplitude
		Control	ICA73		Control	XE991			Control	ICA73		Control	XE991
		72.49	261.2		147.1	66.5			50	79		64	9
		202.6	233.2		102.5	23.8			72	76		28	4
		92.8	154.4		190.4	59.8			44	49		34	5
		194.1	300.9		249.6	157.5			64	90		89	25
		72	213		127.5	53.1			44	51		56	23
		310.7	339.4		231.3	218.5			98	104		115	38
	Mean	157.4	250.4		174.7	96.53			62	74.83		64.33	17.33
	Std. Deviation	95.46	65.57		58.76	74.86			20.94	21.61		33.12	13.54
	Std. Error	38.97	26.77		23.99	30.56			8.548	8.822		13.52	5.53
	Lower 95% CI of mean	57.27	181.5		113.1	17.97			40.03	52.16		29.57	3.119
	Upper 95% CI of mean	257.6	319.2		236.4	175.1			83.97	97.51		99.09	31.55
	Wilcoxon test (Control vs Drug)
	P value	0.03			0.03				0.03			0.03
		Threshold			Threshold				V1/2			V1/2
		Control	ICA73		Control	XE991			Control	ICA73		Control	XE991
		-60	-70		-60	-50			-43.1	-56.36		-40.54	-26.81
		-70	-75		-70	-40			-48.59	-49.15		-36.85	-34.82
		-70	-75		-50	-20			-31.61	-47.43		-50.26	-44.77
		-70	-80		-70	-55			-48.42	-52.04		-48.17	-45.71
		-70	-80		-70	-60			-39.67	-28.36		-35.25	-29.66
		-65	-75		-80	-55			-46.15	-52.31		-56.26	-52.5
	Mean	-67.5	-75.83		-66.67	-46.67			-42.92	-47.61		-44.56	-39.05
	Std. Deviation	4.183	3.764		10.33	14.72			6.501	9.912		8.303	10.14
	Std. Error	1.708	1.537		4.216	6.009			2.654	4.047		3.39	4.139
	Lower 95% CI of mean	-71.89	-79.78		-77.51	-62.11			-49.75	-58.01		-53.27	-49.68
	Upper 95% CI of mean	-63.11	-71.88		-55.83	-31.22			-36.1	-37.21		-35.84	-28.41
	Wilcoxon test (Control vs Drug)
	P value	0.03			0.03				0.22			0.03

## Sheet: Fig 3E
		Current amplitude
	V	-20	-25	-30	-35	-40	-45	-50	-55	-60	-65	-70	-75
	KCNQ2+/+	168.5	204.5	192.3	194.1	164.2	121.5	99.5	68.4	37.8	18.7	0	0
		90.3	125.1	149.5	170.9	148.3	105.6	83	69.6	54.9	26.2	6.1	0
		89.1	120.8	87.5	75.8	54.1	37.2	25	8.5	0	0	0	0
		78.1	84.8	61.6	58.6	39.1	25	20.8	-1.2	0	0	0	0
		48.8	39.1	32.3	28.7	20.8	8.5	0	0	0	0	0	0
		121.5	136.7	125.1	94	88.5	78.7	41.5	33.6	20.8	12.2	0	0
		230.7	228.9	236.8	180.7	142.2	102.9	93.4	61	51.3	15.9	7.2	0
		171.5	198.4	209.4	165.4	132.4	86.7	67.7	33.6	11	0	0	0
		155.6	191.7	187.4	185.5	163	119	109.3	84.8	34.2	15.9	0	0
		40.9	48.8	43.9	38.5	23.8	15.3	0	0	0	0	0	0
		84.2	111.7	120.2	176.4	172.1	161.1	137.9	105	86.1	55.5	29.3	7.9
	KCNQ2T274M	50.7	73.2	85.4	86.1	90.9	92.2	67.7	43.9	26.9	18.8	9.2	0.6
		11.6	19.5	23.2	29.3	28.7	26.2	19.5	11	4.9	0	0	0
		0	20.1	21.4	25	37.8	25	23.2	20.1	26.9	12.8	4.3	0
		17.2	23.2	29.9	22	24.4	20.1	9.2	0	0	0	0	0
		103.8	116.6	126.3	120.2	105	90.9	64.1	33.6	16.5	0	0	0
		41.5	62.9	64.1	61	66.5	53.7	45.2	34.2	22	11	0	0
		44.6	72.6	51.3	53.7	35.4	38.5	23.2	22	15.3	7.3	0	0
		111	142.8	128.2	137.3	113.5	111.1	96.4	76.9	49.4	30.5	7.9	0
KCNQ2+/+	Mean	116.291	135.5	131.455	124.418	104.409	78.3182	61.6455	42.1182	26.9182	13.1273	3.87273	0.718182
	Std. Deviation	58.8028	63.9311	69.862	65.1623	60.221	50.1706	46.9437	37.7863	28.7064	16.9566	8.84625	2.38194
	Std. Error	17.7297	19.276	21.0642	19.6472	18.1573	15.127	14.1541	11.393	8.6553	5.11261	2.66725	0.718182
	Lower 95% CI of mean	76.7867	92.5505	84.5206	80.6415	63.9521	44.6131	30.1082	16.733	7.63298	1.73568	-2.07027	-0.882027
	Upper 95% CI of mean	155.795	178.45	178.388	168.195	144.866	112.023	93.1827	67.5033	46.2034	24.5189	9.81572	2.31839
KCNQ2T274M	Mean	47.55	66.3625	66.225	66.825	62.775	57.2125	43.5625	30.2125	20.2375	10.05	2.675	0.075
	Std. Deviation	40.9175	45.7688	43.4656	44.0131	36.1895	35.861	30.2087	23.4401	15.2385	10.7823	3.93328	0.212132
	Std. Error	14.4665	16.1817	15.3674	15.561	12.7949	12.6788	10.6804	8.28733	5.38762	3.8121	1.39063	0.075
	Lower 95% CI of mean	13.3421	28.0989	29.8869	30.0291	32.5198	27.2319	18.3074	10.6161	7.49781	1.0358	-0.613307	-0.102347
	Upper 95% CI of mean	81.7579	104.626	102.563	103.621	93.0302	87.1931	68.8176	49.8089	32.9772	19.0642	5.96331	0.252347
		Peak Amplitude
		KCNQ2+/+	KCNQ2T274M
		204.5	92.2
		170.9	29.3
		120.8	37.8
		84.8	29.9
		48.8	126.3
		136.7	66.5
		236.8	72.6
		209.4	142.8
		191.7
		48.8
		176.4
	Mean	148.1	74.68
	Std. Deviation	65.29	43.27
	Std. Error	19.69	15.3
	Lower 95% CI of mean	104.3	38.5
	Upper 95% CI of mean	192	110.9
		Mann-Whitney test (Control vs Drug)
		P value	0.019

## Sheet: Fig 3F
		Current amplitude
	V	-20	-25	-30	-35	-40	-45	-50	-55	-60	-65	-70	-75
	Control	108	141.6	131.2	118.4	63.5	43.3	25	0	0	0	0	0
		88.5	181.9	183.7	127	118.4	93.4	73.2	54.9	26.9	12.8	0	0
		67.7	71.4	79.3	64.1	51.3	40.3	24.4	11	0	0	0	0
		47	51.3	57.4	47.6	45.2	28.7	17.1	6.4	0	0	0	0
		23.8	37.2	31.1	38.5	33.6	25.6	20.1	11	5.2	0	0	0
		65.8	101	96.5	77.1	63.2	44.3	30	16.1	7	0	0	0
	TEA	43.3	25.6	18.3	0	0	0	0	0	0	0	0	0
		41.5	51.9	54.9	56.2	42.1	37.2	24.4	0	0	0	0	0
		14.6	16.2	20.8	14	7.1	0	0	0	0	0	0	0
		0	0	0	0	0	0	0	0	0	0	0	0
		0	0	0	0	0	0	0	0	0	0	0	0
		16.2	18.5	25.3	15.8	10.3	3	0	0	0	0	0	0
Control	Mean	66.8	97.4	96.5333	78.7833	62.5333	45.9333	31.6333	16.5667	6.51667	2.13333	0	0
	Std. Deviation	29.7025	55.7353	54.6072	36.6276	29.6184	24.5147	20.8375	19.542	10.4389	5.22558	0	0
	Std. Error	10.5014	19.7054	19.3066	12.9498	10.4717	8.66726	7.36718	6.90915	3.69069	1.84752	0	0
	Lower 95% CI of mean	25.772	19.3458	20.7331	28.2856	21.2856	12.2463	3.05421	-10.4668	-8.06772	-4.5477	0	0
	Upper 95% CI of mean	108.228	174.014	172.347	129.954	103.514	80.2737	60.8658	43.7868	20.9077	9.6677	0	0
XE991	Mean	19.2667	18.7	19.8833	14.3333	9.91667	6.7	4.06667	0	0	0	0	0
	Std. Deviation	19.212	19.2641	20.2462	21.778	16.3638	14.99	9.96126	0	0	0	0	0
	Std. Error	7.84328	7.86452	8.26549	8.89084	6.68049	6.11964	4.06667	0	0	0	0	0
	Lower 95% CI of mean	-6.70892	-8.00246	-9.06381	-16.1763	-12.8751	-13.2168	-8.66905	0	0	0	0	0
	Upper 95% CI of mean	46.4689	45.4825	46.6638	44.2563	32.5551	28.0968	18.4291	0	0	0	0	0
		Peak Amplitude
		Control	TEA
		141.6	43.3
		183.7	56.2
		79.3	20.8
		57.4	0
		38.5	0
		101	25.3
	Mean	100.1	24.27
	Std. Deviation	54.34	22.68
	Std. Error	22.18	9.261
	Lower 95% CI of mean	43.08	0.4612
	Upper 95% CI of mean	157.1	48.07
		Mann-Whitney test (Control vs Drug)
		P value	0.031

## Sheet: Fig 4B
			Frequency								Frequency
		Injected current	10	20	30	40	50			Injected current	10	20	30	40	50
		Control	2	7.603	11.755	14.762	18.334			Control	5.105	11.863	16.344	21.221	24.225
			4.158	10.394	15.967	21.02	26.021				0	3.95102	6.15872	7.82682	9.14177
			4.277	7.413	10.607	13.088	15.331				3.75657	6.64478	7.46834	9.38248	10.9651
			5.97461	9.40944	12.6503	17.1814	20.5022				3.70507	7.87865	11.7707	16.4131	20.9833
			0	5.306	8.648	11.633	14.188				3.27225	6.48991	9.02516	11.8854	14.1764
			2	7.281	11.639	15.116	18.245				0	4.84496	6.71759	8.64833	10.6988
		ICA73	0	2	6.925	10.782	15.869				0	4.90918	7.81544	11.2209	14.0372
			2	2	4.429	13.988	16.611				5.40833	11.6237	16.9198	22.4997	24.5377
			0	2	5.575	8.007	10.174
			0	0	2	8.382	10.891			XE991	0	15.3359	16.7229	23.2952	23.2491
			0	0	2	2	3.46981				0	4.75965	6.39797	7.86177	8.8484
			0	0	0	0	0				3.80806	6.40099	8.65614	10.3503	12.3943
											7.24224	11.0525	17.5991	21.1499	24.7224
	Control	Mean	3.06827	7.90107	11.8777	15.4667	18.7702				6.59659	8.84573	11.8138	14.9866	17.2919
		Std. Deviation	2.13504	1.78526	2.42639	3.30921	4.21579				0	0	0	6.53712	10.8637
		Std. Error	0.871627	0.728831	0.990571	1.35098	1.72109				3.89864	7.9617	10.9794	13.9234	16.9242
		Lower 95% CI of mean	0.827679	6.02756	9.33137	11.9939	14.346				0	10.8234	19.1923	24.0341	29.6025
		Upper 95% CI of mean	5.30886	9.77459	14.4241	18.9395	23.1944
									Control	Mean	2.6559	7.27564	10.2775	13.6372	16.0956
	ICA73	Mean	0.333333	1	3.48817	7.19317	9.50247			Std. Deviation	2.31231	3.0211	4.28137	5.72493	6.24464
		Std. Deviation	0.816497	1.09545	2.59416	5.2884	6.63525			Std. Error	0.817526	1.06812	1.51369	2.02407	2.20781
		Std. Error	0.333333	0.447214	1.05906	2.15898	2.70883			Lower 95% CI of mean	0.722762	4.74994	6.69815	8.85107	10.875
		Lower 95% CI of mean	-0.523527	-0.149599	0.765758	1.64333	2.5392			Upper 95% CI of mean	4.58905	9.80135	13.8568	18.4234	21.3163
		Upper 95% CI of mean	1.19019	2.1496	6.21058	12.743	16.4657
									XE991	Mean	2.69319	8.14749	11.4202	15.2673	17.9871
	Linear Regression (Control vs Drug)									Std. Deviation	3.1085	4.60907	6.44023	6.8975	7.32043
	P-value	0.024								Std. Error	1.09902	1.62955	2.27696	2.43864	2.58816
										Lower 95% CI of mean	0.094418	4.29421	6.03602	9.50085	11.867
										Upper 95% CI of mean	5.29197	12.0008	16.8044	21.0338	24.1071
									Linear Regression (Control vs Drug)
									P-value	0.33

[truncated: 37 more sheets: Fig 4D-E, Fig 4G, Fig 5B, Fig 6B, Fig 6D, Fig 6F, Fig 6G, Fig 7C, Fig 7G, Fig 7I, Fig 8B, Fig 8C, Fig 8D, Table 1, S1A Fig, S1B Fig, S1C Fig, S1D Fig, S1E Fig, S1F Fig …]
